# Supplementary material for: Li2PtF6 revisited
Source: Acta Crystallogr Sect E Struct Rep Online. 2014 Jul 11;70(Pt 8):i43. doi: 10.1107/S1600536814015566 (PMC4158554; doi:10.1107/S1600536814015566)
Supplement: Supplementary file 1 [file e-70-00i43-sup1.cif]

##############################################################################
#                                                                            #
# This CIF contains the data in a paper accepted for publication in          #
# Acta Crystallographica Section E. It conforms to the requirements of       #
# Notes for Authors for Acta Crystallographica Section E, and has been       #
# peer reviewed under the auspices of the IUCr Commission on Journals.       #
#                                                                            #
# Full details of the Crystallographic Information File format               #
# are given in the paper "The Crystallographic Information File (CIF):       #
# a New Standard Archive File for Crystallography" by S. R. Hall, F. H.      #
# Allen and I. D. Brown [Acta Cryst. (1991), A47, 655-685].                  #
#                                                                            #
# The current version of the core CIF dictionary is obtainable from          #
# ftp://ftp.iucr.org/pub/cif_core.dic.                                       #
#                                                                            #
# Software is freely available for graphical display of the structure(s)     #
# in this CIF. For information consult the CIF software page                 #
# http://www.iucr.org/resources/cif/software.                                #
#                                                                            #
# This file may be used for bona fide research purposes within the           #
# scientific community so long as proper attribution is given to the journal # 
# article from which it was obtained.                                        #
#                                                                            #
##############################################################################
data_I
_audit_creation_method     SHELXL-97
_journal_date_recd_electronic     2014-06-30
_journal_date_accepted     2014-07-03
_journal_name_full     'Acta Crystallographica, Section E'
_journal_year     2014
_journal_volume     70
_journal_issue      8
_journal_page_first     i43
_journal_page_last     i43
_journal_paper_category     QI
_journal_paper_doi     10.1107/S1600536814015566
_journal_coeditor_code     WM5032
_publ_contact_author_name     'Florian Kraus'
_publ_contact_author_address
;
AG Fluorchemie
Technische Universit\"at M\"unchen
Lichtenbergstrasse 4
85747 Garching
Germany
;
_publ_contact_author_email     florian.kraus@tum.de
_publ_contact_author_fax     '+49 89 289 13186'
_publ_contact_author_phone     '+49 89 289 13109'
_publ_section_title
;
Li~2~PtF~6~ revisited
;
loop_
    _publ_author_name
    _publ_author_footnote
    _publ_author_address
    'Kraus, Florian' .
;
AG Fluorchemie
Technische Universit\"at M\"unchen
Lichtenbergstrasse 4
85747 Garching
Germany
;
_publ_section_synopsis
;
The single crystal structure of the trirutile-type Li~2~PtF~6~ has been
redetermined allowing for more precise Pt---F distances and anisotropic
refinement of the Li atom.
;
_database_code_depnum_ccdc_archive     'CCDC 1012012'
_chemical_name_systematic
;
Dilithium hexafluoridoplatinate(IV)
;
_chemical_name_common     'Dilithium hexafluoridoplatinate(IV)'
_chemical_formula_moiety     ?
_chemical_formula_sum     'F6 Li2 Pt'
_chemical_formula_structural     '2(Li), (PtF6)'
_chemical_formula_iupac     'Li2 Pt F6'
_chemical_formula_weight     322.97
_chemical_melting_point     ?
_symmetry_cell_setting     tetragonal
_symmetry_space_group_name_H-M     'P 42/m n m'
_symmetry_space_group_name_Hall     '-P 4n 2n'
loop_
    _symmetry_equiv_pos_as_xyz
    'x, y, z'
    '-x, -y, z'
    '-y+1/2, x+1/2, z+1/2'
    'y+1/2, -x+1/2, z+1/2'
    '-x+1/2, y+1/2, -z+1/2'
    'x+1/2, -y+1/2, -z+1/2'
    'y, x, -z'
    '-y, -x, -z'
    '-x, -y, -z'
    'x, y, -z'
    'y-1/2, -x-1/2, -z-1/2'
    '-y-1/2, x-1/2, -z-1/2'
    'x-1/2, -y-1/2, z-1/2'
    '-x-1/2, y-1/2, z-1/2'
    '-y, -x, z'
    'y, x, z'
_cell_length_a     4.64270(10)
_cell_length_b     4.64270(10)
_cell_length_c     9.1234(2)
_cell_angle_alpha     90.00
_cell_angle_beta     90.00
_cell_angle_gamma     90.00
_cell_volume     196.652(7)
_cell_formula_units_Z     2
_cell_measurement_reflns_used     3453
_cell_measurement_theta_min     4.374
_cell_measurement_theta_max     34.622
_cell_measurement_temperature     150(2)
_exptl_crystal_description     cuboid
_exptl_crystal_colour     yellow
_exptl_crystal_size_max     0.05
_exptl_crystal_size_mid     0.05
_exptl_crystal_size_min     0.04
_exptl_crystal_density_diffrn     5.454
_exptl_crystal_density_meas     ?
_exptl_crystal_density_method     'not measured'
_exptl_crystal_F_000     276
_exptl_absorpt_coefficient_mu     35.711
_exptl_absorpt_correction_type     multi-scan
_exptl_absorpt_process_details
;
(<i>CrysAlis RED</i>; Oxford Diffraction, 2007)
;
_exptl_absorpt_correction_T_min     0.14791
_exptl_absorpt_correction_T_max     1.00000
_exptl_special_details     ?
_diffrn_ambient_temperature     150(2)
_diffrn_radiation_type     MoK\a
_diffrn_radiation_wavelength     0.71073
_diffrn_radiation_source     'Enhance (Mo) X-ray Source'
_diffrn_radiation_monochromator     graphite
_diffrn_measurement_device_type     'Oxford Diffraction Xcalibur3'
_diffrn_measurement_device     '\k-geometry diffractometer'
_diffrn_measurement_method     '\f and \w scans'
_diffrn_detector_area_resol_mean     16.0238
_diffrn_reflns_number     5829
_diffrn_reflns_av_R_equivalents     0.0624
_diffrn_reflns_av_sigmaI/netI     0.0156
_diffrn_reflns_theta_min     4.47
_diffrn_reflns_theta_max     34.71
_diffrn_reflns_theta_full     34.71
_diffrn_measured_fraction_theta_max     0.992
_diffrn_measured_fraction_theta_full     0.992
_diffrn_reflns_limit_h_min     -7
_diffrn_reflns_limit_h_max     7
_diffrn_reflns_limit_k_min     -7
_diffrn_reflns_limit_k_max     7
_diffrn_reflns_limit_l_min     -14
_diffrn_reflns_limit_l_max     14
_diffrn_standards_decay_%     0
_refine_special_details
;
Refinement of <i>F</i>^2^ against ALL reflections. The weighted <i>R</i>-factor
<i>wR</i> and goodness of fit <i>S</i> are based on <i>F</i>^2^, conventional
<i>R</i>-factors <i>R</i> are based on <i>F</i>, with <i>F</i> set to zero for
negative <i>F</i>^2^. The threshold expression of <i>F</i>^2^ >
\s(<i>F</i>^2^) is used only for calculating <i>R</i>-factors(gt) <i>etc</i>.
and is not relevant to the choice of reflections for refinement.
<i>R</i>-factors based on <i>F</i>^2^ are statistically about twice as large
as those based on <i>F</i>, and <i>R</i>- factors based on ALL data will be
even larger.
;
_reflns_number_total     257
_reflns_number_gt     184
_reflns_threshold_expression     >2sigma(I)
_refine_ls_structure_factor_coef     Fsqd
_refine_ls_matrix_type     full
_refine_ls_R_factor_all     0.0247
_refine_ls_R_factor_gt     0.0188
_refine_ls_wR_factor_gt     0.0476
_refine_ls_wR_factor_ref     0.0523
_refine_ls_goodness_of_fit_ref     1.169
_refine_ls_restrained_S_all     1.169
_refine_ls_number_reflns     257
_refine_ls_number_parameters     19
_refine_ls_number_restraints     0
_refine_ls_hydrogen_treatment     ?
_refine_ls_weighting_scheme     calc
_refine_ls_weighting_details
         'calc w=1/[\s^2^(Fo^2^)+(0.0246P)^2^+2.1946P] where P=(Fo^2^+2Fc^2^)/3'
_atom_sites_solution_hydrogens     .
_atom_sites_solution_primary     direct
_atom_sites_solution_secondary     difmap
_refine_ls_shift/su_max     0.000
_refine_ls_shift/su_mean     0.000
_refine_diff_density_max     2.510
_refine_diff_density_min     -1.325
_refine_ls_extinction_method     'SHELXL97 (Sheldrick, 2008)'
_refine_ls_extinction_coef     0.041(3)
_refine_ls_extinction_expression
                                  'Fc^*^=kFc[1+0.001xFc^2^\l^3^/sin(2\q)]^-1/4^'
loop_
    _atom_type_symbol
    _atom_type_description
    _atom_type_scat_dispersion_real
    _atom_type_scat_dispersion_imag
    _atom_type_scat_source
    'Li' 'Li' -0.0003 0.0001
                         'International Tables Vol C Tables 4.2.6.8 and 6.1.1.4'
    'F' 'F' 0.0171 0.0103
                         'International Tables Vol C Tables 4.2.6.8 and 6.1.1.4'
    'Pt' 'Pt' -1.7033 8.3905
                         'International Tables Vol C Tables 4.2.6.8 and 6.1.1.4'
_computing_data_collection     'CrysAlis CCD (Oxford Diffraction, 2007)'
_computing_cell_refinement     'CrysAlis RED (Oxford Diffraction, 2007)'
_computing_data_reduction     'CrysAlis RED (Oxford Diffraction, 2007)'
_computing_structure_solution     'SHELXS97 (Sheldrick, 2008)'
_computing_structure_refinement     'SHELXL97 (Sheldrick, 2008)'
_computing_molecular_graphics     'DIAMOND (Brandenburg, 2007)'
_computing_publication_material     'SHELXL97 (Sheldrick, 2008)'
loop_
    _atom_site_type_symbol
    _atom_site_label
    _atom_site_fract_x
    _atom_site_fract_y
    _atom_site_fract_z
    _atom_site_U_iso_or_equiv
    _atom_site_adp_type
    _atom_site_calc_flag
    _atom_site_occupancy
    _atom_site_disorder_assembly
    _atom_site_disorder_group
    Pt Pt1 0.0000 0.0000 0.0000 0.0056(2) Uani d 1 . .
    F F1 0.1939(6) 0.1939(6) 0.1599(4) 0.0149(7) Uani d 1 . .
    F F2 -0.2958(10) 0.2958(10) 0.0000 0.0164(11) Uani d 1 . .
    Li Li1 0.5000 0.5000 0.162(2) 0.019(4) Uani d 1 . .
loop_
    _atom_site_aniso_label
    _atom_site_aniso_U_11
    _atom_site_aniso_U_22
    _atom_site_aniso_U_33
    _atom_site_aniso_U_12
    _atom_site_aniso_U_13
    _atom_site_aniso_U_23
    Pt1 0.0054(2) 0.0054(2) 0.0061(2) 0.00022(14) 0.000 0.000
    F1 0.0170(11) 0.0170(11) 0.0105(13) -0.0029(15) -0.0009(10) -0.0009(10)
    F2 0.0165(18) 0.0165(18) 0.016(2) 0.004(2) 0.000 0.000
    Li1 0.024(6) 0.024(6) 0.010(7) -0.006(7) 0.000 0.000
_geom_special_details
;
All e.s.d.'s (except the e.s.d. in the dihedral angle between two l.s. planes)
are estimated using the full covariance matrix. The cell e.s.d.'s are taken
into account individually in the estimation of e.s.d.'s in distances, angles
and torsion angles; correlations between e.s.d.'s in cell parameters are only
used when they are defined by crystal symmetry. An approximate (isotropic)
treatment of cell e.s.d.'s is used for estimating e.s.d.'s involving l.s.
planes.
;
loop_
    _geom_bond_atom_site_label_1
    _geom_bond_atom_site_label_2
    _geom_bond_site_symmetry_2
    _geom_bond_distance
    _geom_bond_publ_flag
    Pt1 F1 9 1.936(4) ?
    Pt1 F1 10 1.936(4) ?
    Pt1 F1 2 1.936(4) ?
    Pt1 F1 . 1.936(4) ?
    Pt1 F2 9 1.942(6) ?
    Pt1 F2 . 1.942(6) ?
    Pt1 Li1 11_566 3.081(19) ?
    Pt1 Li1 3_544 3.081(19) ?
    F1 Li1 . 2.010(4) ?
    F1 Li1 11_566 2.062(15) ?
    F2 Li1 9_565 1.997(15) ?
    F2 Li1 1_455 1.997(15) ?
    Li1 F2 9_565 1.997(15) ?
    Li1 F2 1_655 1.997(15) ?
    Li1 F1 2_665 2.010(4) ?
    Li1 F1 11_666 2.062(15) ?
    Li1 F1 12_666 2.062(15) ?
    Li1 Li1 9_665 2.96(4) ?
loop_
    _geom_angle_atom_site_label_1
    _geom_angle_atom_site_label_2
    _geom_angle_atom_site_label_3
    _geom_angle_site_symmetry_1
    _geom_angle_site_symmetry_3
    _geom_angle
    _geom_angle_publ_flag
    F1 Pt1 F1 9 10 82.2(2) ?
    F1 Pt1 F1 9 2 97.8(2) ?
    F1 Pt1 F1 10 2 180.0(3) ?
    F1 Pt1 F1 9 . 180.0 ?
    F1 Pt1 F1 10 . 97.8(2) ?
    F1 Pt1 F1 2 . 82.2(2) ?
    F1 Pt1 F2 9 9 90.0 ?
    F1 Pt1 F2 10 9 90.0 ?
    F1 Pt1 F2 2 9 90.0 ?
    F1 Pt1 F2 . 9 90.0 ?
    F1 Pt1 F2 9 . 90.0 ?
    F1 Pt1 F2 10 . 90.0 ?
    F1 Pt1 F2 2 . 90.0 ?
    F1 Pt1 F2 . . 90.0 ?
    F2 Pt1 F2 9 . 180.00(19) ?
    F2 Li1 F2 9_565 1_655 84.3(8) ?
    F2 Li1 F1 9_565 2_665 89.5(4) ?
    F2 Li1 F1 1_655 2_665 89.5(4) ?
    F2 Li1 F1 9_565 . 89.5(4) ?
    F2 Li1 F1 1_655 . 89.5(4) ?
    F1 Li1 F1 2_665 . 178.8(11) ?
    F2 Li1 F1 9_565 11_666 176.0(7) ?
    F2 Li1 F1 1_655 11_666 99.71(17) ?
    F1 Li1 F1 2_665 11_666 90.5(4) ?
    F1 Li1 F1 . 11_666 90.5(4) ?
    F2 Li1 F1 9_565 12_666 99.71(17) ?
    F2 Li1 F1 1_655 12_666 176.0(7) ?
    F1 Li1 F1 2_665 12_666 90.5(4) ?
    F1 Li1 F1 . 12_666 90.5(4) ?
    F1 Li1 F1 11_666 12_666 76.3(7) ?
_iucr_refine_instructions_details
;
TITL FK_034_KLEIN in P4(2)/mnm
REM P4(2)/mnm (#136 in standard setting)
CELL 0.71073   4.6427   4.6427   9.1234  90.0000  90.0000  90.0000
ZERR    2.00   0.0001   0.0001   0.0002   0.0000   0.0000   0.0000
LATT  1
SYMM -x,-y, z
SYMM -y+1/2, x+1/2, z+1/2
SYMM  y+1/2,-x+1/2, z+1/2
SYMM -x+1/2, y+1/2,-z+1/2
SYMM  x+1/2,-y+1/2,-z+1/2
SYMM  y, x,-z
SYMM -y,-x,-z
SFAC Li F Pt
UNIT 4.00 12.00 2.00
ACTA
TEMP -123
L.S. 6
BOND
FMAP 2
PLAN 20
WGHT    0.024600    2.194600
EXTI    0.041194
FVAR       6.73876
MOLE   1
PT1   3    0.000000    0.000000    0.000000    10.12500    0.00536    0.00536 =
         0.00612    0.00000    0.00000    0.00022
F1    2    0.193899    0.193899    0.159922    10.50000    0.01701    0.01701 =
         0.01054   -0.00092   -0.00092   -0.00291
F2    2   -0.295817    0.295817    0.000000    10.25000    0.01649    0.01649 =
         0.01614    0.00000    0.00000    0.00438
LI1   1    0.500000    0.500000    0.162292    10.25000    0.02415    0.02415 =
         0.00990    0.00000    0.00000   -0.00615
HKLF 4
REM  FK_034_KLEIN in P4(2)/mnm
REM R1 =  0.0188 for     184 Fo > 4sig(Fo)  and  0.0247 for all     257 data
REM     19 parameters refined using      0 restraints
END
WGHT      0.0246      2.1946
REM Highest difference peak  2.510,  deepest hole -1.325,  1-sigma level  0.318
Q1    1   0.0092  0.1834  0.0000  10.50000  0.05    2.51
Q2    1  -0.1090  0.1090  0.0759  10.50000  0.05    2.19
Q3    1   0.1099  0.1099  0.0788  10.50000  0.05    1.86
Q4    1   0.0000  0.0000  0.0714  10.25000  0.05    1.16
Q5    1  -0.5000  0.0000  0.0000  10.25000  0.05    0.99
Q6    1   0.2869  0.2869  0.0000  10.25000  0.05    0.90
Q7    1  -0.3582 -0.0514  0.0000  10.50000  0.05    0.77
Q8    1   0.2355  0.2355  0.1080  10.50000  0.05    0.69
Q9    1   0.0148  0.1445  0.1569  11.00000  0.05    0.69
Q10   1   0.0000  0.0000  0.1281  10.25000  0.05    0.68
Q11   1  -0.1791  0.1791  0.1555  10.50000  0.05    0.62
Q12   1  -0.5046  0.0891  0.0707  11.00000  0.05    0.60
Q13   1  -0.3317  0.3317  0.1229  10.50000  0.05    0.58
Q14   1   0.3669  0.2101  0.1788  11.00000  0.05    0.57
Q15   1  -0.5725  0.2128 -0.0540  11.00000  0.05    0.47
Q16   1  -0.3299  0.1751  0.0837  11.00000  0.05    0.46
Q17   1  -0.2394  0.1291  0.0000  10.50000  0.05    0.46
Q18   1  -0.3694  0.0004 -0.0553  11.00000  0.05    0.45
Q19   1   0.6386  0.2196  0.1848  11.00000  0.05    0.45
Q20   1   0.3180  0.3180  0.1115  10.50000  0.05    0.44
;
