# Supplementary material for: Li2PtF6 revisited
Source: Acta Crystallogr Sect E Struct Rep Online. 2014 Jul 11;70(Pt 8):i43. doi: 10.1107/S1600536814015566 (PMC4158554; doi:10.1107/S1600536814015566)
Supplement: Supplementary file 2 [file e-70-00i43-Isup2.hkl]

# 
# h,k,l, Fc-squared, Fo-squared, sigma(Fo-squared) and status flag 
# 
data_I
_shelx_title ' FK_034_KLEIN in P4(2)/mnm' 
_shelx_refln_list_code          4 
_shelx_F_calc_maximum      159.34 
_exptl_crystal_F_000       276.00 
_reflns_d_resolution_high  0.6241 
 
loop_ 
 _symmetry_equiv_pos_as_xyz 
 'x, y, z' 
 '-x, -y, z' 
 '-y+1/2, x+1/2, z+1/2' 
 'y+1/2, -x+1/2, z+1/2' 
 '-x+1/2, y+1/2, -z+1/2' 
 'x+1/2, -y+1/2, -z+1/2' 
 'y, x, -z' 
 '-y, -x, -z' 
 '-x, -y, -z' 
 'x, y, -z' 
 'y-1/2, -x-1/2, -z-1/2' 
 '-y-1/2, x-1/2, -z-1/2' 
 'x-1/2, -y-1/2, z-1/2' 
 '-x-1/2, y-1/2, z-1/2' 
 '-y, -x, z' 
 'y, x, z' 
 
_cell_length_a     4.6427 
_cell_length_b     4.6427 
_cell_length_c     9.1234 
_cell_angle_alpha  90.000 
_cell_angle_beta   90.000 
_cell_angle_gamma  90.000 
 
_shelx_F_squared_multiplier     1.000 
 
loop_ 
 _refln_index_h 
 _refln_index_k 
 _refln_index_l 
 _refln_F_squared_calc 
 _refln_F_squared_meas 
 _refln_F_squared_sigma 
 _refln_observed_status 
   1   1   0    23280.24    23928.14    248.60 o 
   0   2   0     5607.00     5708.11     95.39 o 
   1   2   0     1537.40     1700.62     21.00 o 
   2   2   0    21664.91    20506.68    245.67 o 
   1   3   0     9345.34     8961.50     80.04 o 
   2   3   0      171.84      196.65      7.08 o 
   3   3   0    12092.83    11930.48    220.44 o 
   0   4   0    10376.88    10321.09    345.55 o 
   1   4   0      774.41      865.56     16.49 o 
   2   4   0     6772.09     6732.34     98.22 o 
   3   4   0      150.82      122.53      8.28 o 
   4   4   0     4938.81     4995.87    141.42 o 
   1   5   0     7103.81     7250.85    138.65 o 
   2   5   0        0.11       -6.66      6.66 o 
   3   5   0     3115.60     3191.35     94.16 o 
   4   5   0        1.93       -4.62      4.62 o 
   5   5   0     4176.43     4309.82    146.00 o 
   0   6   0     5207.55     5312.87    166.72 o 
   1   6   0      153.33      137.00      9.92 o 
   2   6   0     3400.93     3588.53     87.38 o 
   3   6   0       22.39        1.41      6.04 o 
   4   6   0     3081.79     2883.71    118.74 o 
   1   7   0     2745.59     2784.48     72.67 o 
   2   7   0       14.61       17.03     27.63 o 
   0   1   1    19720.30    21713.03    245.63 o 
   1   1   1        0.59       24.73      1.74 o 
   1   2   1    13402.49    13305.98     74.12 o 
   2   2   1        8.00        1.48      3.19 o 
   0   3   1    10208.06     9996.34    144.67 o 
   1   3   1        3.87        5.31      1.36 o 
   2   3   1     9041.39     8768.88     79.78 o 
   3   3   1        1.94        1.57      3.85 o 
   1   4   1     7430.70     7410.87     70.22 o 
   2   4   1        2.55       -2.99      3.04 o 
   3   4   1     5890.29     6057.08     94.58 o 
   4   4   1        2.16       -1.04      4.94 o 
   0   5   1     5752.14     5897.03    144.02 o 
   1   5   1        4.11       -1.65      1.87 o 
   2   5   1     5077.52     5266.90     84.49 o 
   3   5   1        1.28       -2.12      2.12 o 
   4   5   1     3470.56     3497.79     91.61 o 
   5   5   1        0.51       -4.12      9.33 o 
   1   6   1     4108.19     4246.02     70.89 o 
   2   6   1        0.23       -1.95      6.79 o 
   3   6   1     3087.68     3246.06     94.17 o 
   4   6   1        0.25       -4.59      6.53 o 
   0   7   1     3037.24     2985.42     81.76 o 
   1   7   1        1.68       -2.74      2.74 o 
   2   7   1     2590.04     2530.84     63.82 o 
   0   0   2    20886.41    23053.33    363.18 o 
   1   1   2    15994.96    15718.58    149.43 o 
   0   2   2    12910.50    13003.90    140.82 o 
   1   2   2        0.00        4.36      0.95 o 
   2   2   2    11688.65    11639.54    161.23 o 
   1   3   2    10044.97    10066.32     83.05 o 
   2   3   2        1.19        0.18      0.99 o 
   3   3   2     6929.77     6903.72    113.04 o 
   0   4   2     8144.85     8322.28     97.85 o 
   1   4   2        0.70       -1.29      2.05 o 
   2   4   2     6258.33     6126.92     62.71 o 
   3   4   2        3.02       -2.77      3.30 o 
   4   4   2     4599.05     4569.69     73.71 o 
   1   5   2     5385.13     5435.68     87.50 o 
   2   5   2        2.31       -0.32      2.01 o 
   3   5   2     4258.90     4397.97     69.60 o 
   4   5   2        1.19       -0.43      2.16 o 
   5   5   2     2892.64     3077.82    157.52 o 
   0   6   2     3869.28     3824.94     79.07 o 
   1   6   2        2.12       -2.79      2.79 o 
   2   6   2     3729.91     3894.60     77.73 o 
   3   6   2        0.84       -2.37      2.37 o 
   4   6   2     2717.39     2728.83    155.43 o 
   1   7   2     2796.83     2714.30     82.01 o 
   2   7   2        0.32       -1.60      3.89 o 
   0   1   3    12115.97    12428.13     83.85 o 
   1   1   3     4013.73     4510.43     29.38 o 
   1   2   3    17360.15    16710.37    123.73 o 
   2   2   3      260.48      261.61      4.35 o 
   0   3   3    19646.46    19370.83    170.05 o 
   1   3   3      427.61      482.59      5.92 o 
   2   3   3     5363.67     5352.33     58.33 o 
   3   3   3       40.49       32.92      5.49 o 
   1   4   3     7241.06     7298.54     94.92 o 
   2   4   3      211.88      192.10      5.52 o 
   3   4   3     6489.54     6560.20    110.98 o 
   4   4   3      188.19      189.77     14.92 o 
   0   5   3     3239.57     3241.15     66.96 o 
   1   5   3        3.71        0.33      1.97 o 
   2   5   3     7109.49     7530.29    119.38 o 
   3   5   3        1.00       -4.39      4.65 o 
   4   5   3     3265.88     3312.93     67.19 o 
   5   5   3        3.59       -1.37     17.44 o 
   1   6   3     3836.74     4046.59     73.42 o 
   2   6   3       44.12       19.96      5.21 o 
   3   6   3     3575.65     3685.28    109.91 o 
   4   6   3       77.40       62.29     19.88 o 
   0   7   3     3698.34     3855.15    148.28 o 
   1   7   3       35.13       30.78     10.32 o 
   2   7   3     2173.57     1660.29    113.69 o 
   0   0   4    12803.29    12561.34    249.66 o 
   1   1   4    12331.75    11913.63     76.58 o 
   0   2   4    11860.36    11621.36    112.27 o 
   1   2   4       18.44       19.90      1.88 o 
   2   2   4     9068.71     8803.84     93.33 o 
   1   3   4     8824.02     8754.95     56.56 o 
   2   3   4        0.50       -0.47      1.43 o 
   3   3   4     5738.82     5448.61     60.88 o 
   0   4   4     6948.43     7211.99    103.01 o 
   1   4   4        7.75        5.56      2.95 o 
   2   4   4     5649.59     5506.97     84.68 o 
   3   4   4        0.01       -3.33      3.55 o 
   4   4   4     4175.37     4144.89     47.24 o 
   1   5   4     4721.39     4777.33     76.72 o 
   2   5   4        1.96       -2.83      3.15 o 
   3   5   4     4088.68     4127.20     87.73 o 
   4   5   4        1.30       -0.90      2.83 o 
   0   6   4     3435.45     3598.90    120.49 o 
   1   6   4        0.10       -3.64      4.59 o 
   2   6   4     3480.11     3674.47    105.75 o 
   3   6   4        0.03       -1.44      4.16 o 
   1   7   4     2610.02     2454.96     69.72 o 
   0   1   5    11664.40    11277.63     81.19 o 
   1   1   5       39.42       45.72      2.64 o 
   1   2   5     9857.42     9545.81     64.56 o 
   2   2   5        0.01        4.40      3.10 o 
   0   3   5     8491.29     8476.33     69.53 o 
   1   3   5       14.51       21.17      2.53 o 
   2   3   5     6587.00     6310.63     56.51 o 
   3   3   5        3.43        0.90      4.78 o 
   1   4   5     5901.83     5970.12     70.79 o 
   2   4   5        0.34       -0.91      1.60 o 
   3   4   5     4926.42     4866.94     60.91 o 
   4   4   5        0.38       -0.55      4.05 o 
   0   5   5     4410.02     4631.30    106.72 o 
   1   5   5        1.97        1.77      4.65 o 
   2   5   5     4453.21     4618.43    108.19 o 
   3   5   5        0.62       -0.18      1.94 o 
   4   5   5     2916.40     2695.21     54.19 o 
   1   6   5     3445.00     3721.70     84.74 o 
   2   6   5        0.27        1.59      4.89 o 
   3   6   5     2683.82     2462.74     70.16 o 
   0   0   6    25389.48    23168.55    437.44 o 
   1   1   6    11909.98    11287.06     60.06 o 
   0   2   6     4929.53     4917.99     38.52 o 
   1   2   6      452.50      487.50      4.47 o 
   2   2   6    12067.85    11612.49    109.06 o 
   1   3   6     6453.43     6452.50     52.41 o 
   2   3   6       68.45       55.44      3.70 o 
   3   3   6     7971.44     7674.20     80.90 o 
   0   4   6     6965.71     7360.80    102.64 o 
   1   4   6      351.92      364.86      6.35 o 
   2   4   6     4947.41     4916.03     59.45 o 
   3   4   6       81.06       72.51      7.09 o 
   4   4   6     3734.25     3599.36     78.47 o 
   1   5   6     5136.62     5543.96    109.90 o 
   2   5   6        0.05       -0.79      3.94 o 
   3   5   6     2490.39     2254.89     49.71 o 
   4   5   6        1.44       -0.93     11.65 o 
   0   6   6     3922.78     4329.83    168.04 o 
   1   6   6       94.60       91.65      7.87 o 
   2   6   6     2658.76     2609.10     66.23 o 
   3   6   6       14.21       12.42     21.41 o 
   0   1   7     8963.91     8929.34     79.00 o 
   1   1   7       29.05       28.38      3.60 o 
   1   2   7     6875.08     6791.35     38.40 o 
   2   2   7        9.11       10.44      4.35 o 
   0   3   7     5477.56     5544.23     56.49 o 
   1   3   7        0.77       -0.14      0.96 o 
   2   3   7     5853.11     5682.44     45.87 o 
   3   3   7        0.02       -1.50      5.79 o 
   1   4   7     4810.70     4977.83     50.94 o 
   2   4   7        6.72        3.62      5.32 o 
   3   4   7     3903.50     3741.82     41.05 o 
   4   4   7        8.22        8.71     16.28 o 
   0   5   7     4174.11     4492.40    107.22 o 
   1   5   7        2.60       -2.22      4.57 o 
   2   5   7     3321.45     3376.22     71.30 o 
   3   5   7        1.16        2.78      7.91 o 
   1   6   7     2925.68     3089.78     71.83 o 
   2   6   7        1.65       -1.89      2.64 o 
   0   0   8     8793.40     8233.83     53.60 o 
   1   1   8     7112.56     7050.38     66.94 o 
   0   2   8     5831.89     5790.29     58.60 o 
   1   2   8        5.12        3.96      2.32 o 
   2   2   8     6303.42     6349.43     57.94 o 
   1   3   8     5322.89     5314.57     35.97 o 
   2   3   8        2.24        0.05      1.54 o 
   3   3   8     4393.32     4235.50     61.47 o 
   0   4   8     4796.34     5064.68     58.93 o 
   1   4   8        7.07        1.65      1.33 o 
   2   4   8     3827.97     3670.24     36.08 o 
   3   4   8        4.95        6.20      5.39 o 
   4   4   8     2982.00     2837.98     72.73 o 
   1   5   8     3489.31     3685.35     78.20 o 
   2   5   8        1.10        0.25      2.53 o 
   3   5   8     2664.56     2431.70     47.06 o 
   0   6   8     2629.40     2893.36     74.04 o 
   1   6   8        5.13       -2.73     14.23 o 
   0   1   9     5603.12     5539.12     71.78 o 
   1   1   9      464.61      468.56      7.27 o 
   1   2   9     6853.91     6863.89     46.32 o 
   2   2   9       47.14       30.48      5.38 o 
   0   3   9     7671.31     7888.03     96.40 o 
   1   3   9       84.58       73.49      4.15 o 
   2   3   9     3280.74     3157.00     23.87 o 
   3   3   9       10.43        6.03      6.46 o 
   1   4   9     3924.31     3997.07     40.12 o 
   2   4   9       65.56       55.92      7.51 o 
   3   4   9     3585.02     3491.63     36.79 o 
   4   4   9       73.99       71.65     45.28 o 
   0   5   9     2136.84     2131.68     57.75 o 
   1   5   9        1.64        0.00      1.92 o 
   2   5   9     3875.01     3994.66     74.31 o 
   3   5   9        0.42        1.36      3.65 o 
   0   0  10     4422.72     4474.21    108.73 o 
   1   1  10     4816.55     4843.95     39.16 o 
   0   2  10     5143.52     5176.39     69.30 o 
   1   2  10       12.01        7.44      4.13 o 
   2   2  10     3903.98     3936.85     40.30 o 
   1   3  10     4142.41     4209.83     30.84 o 
   2   3  10        1.52        0.45      1.12 o 
   3   3  10     2859.29     2666.16     35.75 o 
   0   4  10     3401.05     3522.74     38.95 o 
   1   4  10       11.96       12.37      7.72 o 
   2   4  10     3006.43     2855.78     39.94 o 
   3   4  10        0.81       -1.68      5.81 o 
   1   5  10     2522.01     2477.80     45.32 o 
   2   5  10        0.82       13.85     46.48 o 
   0   1  11     4287.70     4439.66     36.30 o 
   1   1  11       19.57       21.53      6.51 o 
   1   2  11     4097.81     4235.81     31.87 o 
   2   2  11        0.52       -0.09      6.20 o 
   0   3  11     3888.48     3965.67     56.48 o 
   1   3  11        7.37        3.70      3.39 o 
   2   3  11     2968.63     2850.79     29.85 o 
   3   3  11        1.67       -1.08      4.88 o 
   1   4  11     2844.08     2717.18     39.25 o 
   2   4  11        1.72        0.04      2.24 o 
   0   0  12     6252.82     6699.93     62.59 o 
   1   1  12     4076.23     4234.78     47.31 o 
   0   2  12     2541.69     2606.95     38.27 o 
   1   2  12       60.85       53.44      5.82 o 
   2   2  12     4165.60     4219.32     71.16 o 
   1   3  12     2794.38     2723.48     36.88 o 
   2   3  12       12.64        5.79      5.50 o 
   3   3  12     3231.06     2955.42     90.02 o 
   0   4  12     2901.08     2761.71     42.98 o 
   1   4  12       77.08       38.93     22.10 o 
   0   1  13     3220.32     3424.26     41.00 o 
   1   1  13       15.75        6.87      4.86 o 
   1   2  13     2618.56     2666.81     25.97 o 
   2   2  13        4.07        7.25      9.22 o 
   0   3  13     2150.45     1989.65     31.17 o 
   1   3  13        1.69       -5.67      7.83 o 
   0   0  14     3089.57     3321.08     81.69 o 
   1   1  14     2563.99     2491.73     62.03 o 
   0   2  14     2128.00     2502.61    120.84 o 
                                                 
